# Supplementary material for: Personalized schedules for surveillance of low‐risk prostate cancer patients
Source: Biometrics. 2018 Jul 23;75(1):153–62. doi: 10.1111/biom.12940 (PMC7380003; doi:10.1111/biom.12940)
Supplement: Supplementary file 2 — Supplementary Data Code S1. [file BIOM-75-153-s002.zip]

Archive with 14 entries (12 files):
- dataset.Rdata
- expectedCondFailureTime.R
- fittedPRIASModel.Rdata
- fittingModel.R
- README.txt
- replaceMCMCContentsLight.R
- rocJM_mod.R
- simulation study/
- simulation study/.Rhistory
- simulation study/nbAndOffset.R
- simulation study/Rdata/
- simulation study/rocAndCutoff.R
- simulation study/simCommon.R
- simulation study/SimulateJM.R
