# Supplementary material for: Personalized schedules for surveillance of low‐risk prostate cancer patients
Source: Biometrics. 2018 Jul 23;75(1):153–62. doi: 10.1111/biom.12940 (PMC7380003; doi:10.1111/biom.12940)
Supplement: Supplementary file 2 — Supplementary Data Code S1. [file BIOM-75-153-s002.zip › rocJM_mod.R]

rocJM_mod <- function (object, newdata, Tstart, Thoriz = NULL, Dt = NULL, idVar = "id", 
                           simulate = FALSE, M = 100, ...) {
  if (!inherits(object, "JMbayes"))
    stop("Use only with 'JMbayes' objects.\n")
  if (!is.data.frame(newdata) || nrow(newdata) == 0)
    stop("'newdata' must be a data.frame with more than one rows.\n")
  if (is.null(newdata[[idVar]]))
    stop("'idVar' not in 'newdata'.\n")
  if (is.null(Thoriz) && is.null(Dt))
    stop("either 'Thoriz' or 'Dt' must be non null.\n")
  if (is.null(Thoriz))
    Thoriz <- Tstart + Dt
  Thoriz <- Thoriz + 1e-07
  id <- newdata[[idVar]]
  id <- match(id, unique(id))
  TermsT <- object$Terms$termsT
  SurvT <- model.response(model.frame(TermsT, newdata)) 
  is_counting <- attr(SurvT, "type") == "counting"
  Time <- if (is_counting) {
    ave(SurvT[, 2], id, FUN = function (x) tail(x, 1))
  } else {
    SurvT[, 1]
  }
  timeVar <- object$timeVar
  newdata2 <- newdata[Time > Tstart, ]
  newdata2 <- newdata2[newdata2[[timeVar]] <= Tstart, ]    
  pi.u.t <- if (is_counting) {
    survfitJM(object, newdata = newdata2, idVar = idVar, survTimes = Thoriz, 
              simulate = simulate, M = M, LeftTrunc_var = all.vars(TermsT)[1L])
  } else {
    survfitJM(object, newdata = newdata2, idVar = idVar, survTimes = Thoriz, 
              simulate = simulate, M = M)
  }
  pi.u.t <- sapply(pi.u.t$summaries, "[", 1, 2)
  # extract event process information
  id <- newdata2[[idVar]]
  SurvT <- model.response(model.frame(TermsT, newdata2)) 
  if (is_counting) {
    f <- factor(id, levels = unique(id))
    Time <- tapply(SurvT[, 2], f, tail, 1)
    event <- tapply(SurvT[, 3], f, tail, 1)
  } else{
    Time <- SurvT[!duplicated(id), 1]
    event <- SurvT[!duplicated(id), 2]
  }
  names(Time) <- names(event) <- as.character(unique(id))
  # subjects who died before Thoriz
  ind1 <- Time < Thoriz & event == 1
  # subjects who were censored in the interval (Tstart, Thoriz)
  ind2 <- Time < Thoriz & event == 0
  ind <- ind1 | ind2
  if (any(ind2)) {
    nams <- unique(names(ind2[ind2]))
    pi2 <- if (is_counting) {
      survfitJM(object, newdata = newdata2[id %in% nams, ], idVar = idVar, 
                last.time = Time[nams], survTimes = Thoriz, 
                simulate = simulate, M = M, LeftTrunc_var = all.vars(TermsT)[1L])
    } else {
      survfitJM(object, newdata = newdata2[id %in% nams, ], idVar = idVar, 
                last.time = Time[nams], survTimes = Thoriz, 
                simulate = simulate, M = M)
    }
    pi2 <- 1 - sapply(pi2$summaries, "[", 1, 2)
    nams2 <- names(ind2[ind2])
    ind[ind2] <- ind[ind2] * pi2[nams2]
  }
  # calculate sensitivity and specificity
  thrs <- seq(0, 1, length = 101)
  
  nTP <- colSums(outer(pi.u.t, thrs, "<") * c(ind)) 
  nFN <- sum(ind) - nTP
  TP <- nTP / sum(ind)
  
  nFP <- colSums(outer(pi.u.t, thrs, "<") * c(1 - ind)) 
  nTN <- sum(1 - ind) - nFP
  FP <- nFP / sum(1 - ind)
  
  
  Q <- colMeans(outer(pi.u.t, thrs, "<"))
  Q. <- 1 - Q
  k.1.0 <- (TP - Q) / Q.
  k.0.0 <- (1 - FP - Q.) / Q
  P <- mean(ind)
  P. <- 1 - P
  k.05.0 <- (P * Q. * k.1.0 + P. * Q * k.0.0) / (P * Q. + P. * Q)
  out <- list(TP = TP, FP = FP, nTP=nTP, nFN=nFN, nFP=nFP, nTN=nTN,
              qSN = k.1.0, qSP = k.0.0, qOverall = k.05.0, 
              thrs = thrs, 
              Tstart = Tstart, Thoriz = Thoriz, nr = length(unique(id)), 
              classObject = class(object), nameObject = deparse(substitute(object)))
  class(out) <- "rocJM"
  out
}

environment(rocJM_mod) <- asNamespace('JMbayes')
