# Supplementary material for: Personalized schedules for surveillance of low‐risk prostate cancer patients
Source: Biometrics. 2018 Jul 23;75(1):153–62. doi: 10.1111/biom.12940 (PMC7380003; doi:10.1111/biom.12940)
Supplement: Supplementary file 2 — Supplementary Data Code S1. [file BIOM-75-153-s002.zip › simulation study/rocAndCutoff.R]

#Calculate the prevalence of the disease
computeRoc=function(dsId, Dt = 1){
  ct = makeCluster(cores)
  registerDoParallel(ct)
  
  rocList = foreach(tstart = simulatedDsList[[dsId]]$dynamicCutOffTimes, .packages = c("splines", "JMbayes"),
                    .export=c("simulatedDsList", "rocJM_mod")) %dopar%{
                      res <- tryCatch({
                        rocJM_mod(simulatedDsList[[dsId]]$models$simJointModel_replaced, simulatedDsList[[dsId]]$trainingDs, 
                              Tstart=tstart, Dt=Dt, idVar = "P_ID")
                      }, error=function(e) NULL)
                    }
  stopCluster(ct)
  return(rocList)
}

computeRocDataDrivenDt=function(dsId){
  ct = makeCluster(cores)
  registerDoParallel(ct)
  
  rocList = foreach(tstart = simulatedDsList[[dsId]]$dynamicCutOffTimes, .packages = c("splines", "JMbayes"),
                    .export=c("simulatedDsList", "rocJM_mod")) %dopar%{
                      res <- tryCatch({
                        
                        aucDtpt5 = aucJM(simulatedDsList[[dsId]]$models$simJointModel_replaced, simulatedDsList[[dsId]]$trainingDs, 
                                         Tstart=tstart, Dt=0.5, idVar = "P_ID")$auc
                        
                        aucDtpt75 = aucJM(simulatedDsList[[dsId]]$models$simJointModel_replaced, simulatedDsList[[dsId]]$trainingDs, 
                                         Tstart=tstart, Dt=0.75, idVar = "P_ID")$auc
                        
                        aucDt1 = aucJM(simulatedDsList[[dsId]]$models$simJointModel_replaced, simulatedDsList[[dsId]]$trainingDs, 
                                  Tstart=tstart, Dt=1, idVar = "P_ID")$auc
                        
                        aucDt1pt25 = aucJM(simulatedDsList[[dsId]]$models$simJointModel_replaced, simulatedDsList[[dsId]]$trainingDs, 
                                         Tstart=tstart, Dt=1.25, idVar = "P_ID")$auc
                        
                        Dt = c(0.5, 0.75, 1, 1.25)[which.min(c(aucDtpt5, aucDtpt75, aucDt1, aucDt1pt25))][1]
                        
                        rocJM_mod(simulatedDsList[[dsId]]$models$simJointModel_replaced, simulatedDsList[[dsId]]$trainingDs, 
                                  Tstart=tstart, Dt=Dt, idVar = "P_ID")
                      }, error=function(e) NULL)
                    }
  stopCluster(ct)
  return(rocList)
}

computeCutOffValues = function(dsId){
  
  rocList = simulatedDsList[[dsId]]$rocList
  
  cutoffValues = lapply(1:length(rocList), function(i){
    
    #For youden and sens
    youden = maxTPR = minFPR = minFNR = maxTNR = NA
    k=0
    while((i-k)>0){
      rocRes = rocList[[i-k]]
      
      if(is.null(rocRes) | any(is.nan(rocRes$TP)) | any(is.nan(rocRes$FP))){
        k = k + 1
      }else{
        youden = rocRes$thrs[which.max(rocRes$TP - rocRes$FP)]
        maxTPR = rocRes$thrs[which.max(rocRes$TP)]
        minFPR = rocRes$thrs[which.min(rocRes$FP)]
        minFNR = rocRes$thrs[which.min(1-rocRes$TP)]
        maxTNR = rocRes$thrs[which.max(1-rocRes$FP)]
        break
      }
    }
    
    #For youden and sens
    accuracy = f1score = NA
    k=0
    while((i-k)>0){
      rocRes = rocList[[i-k]]
      
      if(is.null(rocRes) | any(is.nan(rocRes$nTP)) | any(is.nan(rocRes$nFP)) | any(is.nan(rocRes$nFN)) | any(is.nan(rocRes$nTN))){
        k = k + 1
      }else{
        accuracy = rocRes$thrs[which.max((rocRes$nTP + rocRes$nTN)/(rocRes$nTP + rocRes$nTN + rocRes$nFN + rocRes$nFP))]
        f1score = rocRes$thrs[which.max(2*rocRes$nTP/(2*rocRes$nTP + rocRes$nFN + rocRes$nFP))]
        break
      }
    }
    
    # kmfit = survfit(Surv(progression_time, progressed)~1, conf.type="log-log", data=prias.id)
    # kmprob <- stepfun(kmfit$time, c(1, kmfit$surv))
    # prevalence = kmprob(simulatedDsList[[dsId]]$dynamicCutOffTimes) - kmprob(simulatedDsList[[dsId]]$dynamicCutOffTimes + 1)
    # 
    # #For markedness and npv
    # markedness = maxNPV = NA
    # k=0
    # while((i-k)>0){
    #   rocRes = rocList[[i-k]]
    #   
    #   if(!is.null(rocRes)){
    #     ppv = (rocRes$TP * prevalence[i])/(rocRes$TP * prevalence[i] + (1-prevalence[i]) * rocRes$FP)
    #     npv = ((1-prevalence[i]) * (1-rocRes$FP))/((1-prevalence[i]) * (1-rocRes$FP) + prevalence[i] * (1-rocRes$TP))
    #     
    #     if(all(is.nan(ppv + npv)) | all(is.nan(npv))){
    #        k = k + 1
    #     }else{
    #       markedness = rocRes$thrs[which.max(ppv + npv - 1)]
    #       maxNPV = rocRes$thrs[which.max(npv)]
    #       break
    #     }
    #   }else{
    #     k = k + 1
    #   }
    # }
    
    c(youden = youden, maxTPR = maxTPR, minFPR = minFPR, minFNR = minFNR, maxTNR = maxTNR, accuracy=accuracy, f1score = f1score)
  })
}
